# Supplementary material for: Causal Inference Approaches Reveal Associations Between LDL Oxidation, NO Metabolism, Telomere Length and DNA Integrity Within the MARK-AGE Study
Source: Antioxidants (Basel). 2025 Jul 30;14(8):933. doi: 10.3390/antiox14080933 (PMC12383079; doi:10.3390/antiox14080933)
Supplement: Supplementary file 1 [file antioxidants-14-00933-s001.zip]

Archive with 1 entries (1 files):
- antioxidants-3649533-supplementary.pdf
